# Supplementary material for: PLSKO: a robust knockoff generator to control false discovery rate in omics variable selection
Source: Bioinformatics. 2025 Aug 29;41(9):btaf475. doi: 10.1093/bioinformatics/btaf475 (PMC12449248; doi:10.1093/bioinformatics/btaf475)
Supplement: btaf475_Supplementary_Data [file btaf475_supplementary_data.zip]

Archive with 1 entries (1 files):
- PLSKO_minorRevision1_Templated (1).pdf
